# Supplementary material for: Preparation and Characterization of Metal–Organic Framework Coatings for Improving Protein Crystallization Screening
Source: Nanomaterials (Basel). 2023 Jul 13;13(14):2064. doi: 10.3390/nano13142064 (PMC10386356; doi:10.3390/nano13142064)
Supplement: Supplementary file 1 [file nanomaterials-13-02064-s001.zip]

Archive with 1 entries (1 files):
- nanomaterials-2448350-supplementary.pdf
